# Supplementary material for: Determining behavioral proxies of preference: mate choice and the New England Cottontail (Sylvilagus transitionalis)
Source: J Mammal. 2026 Jul 9;107(4):785–93. doi: 10.1093/jmammal/gyag023 (PMC13416184; doi:10.1093/jmammal/gyag023)
Supplement: gyag023_Supplementary_Data [file gyag023_supplementary_data.zip]

Archive with 5 entries (5 files):
- Supplementary Data SD1.pdf
- Supplementary Data SD2.pdf
- Supplementary Data SD3.pdf
- Supplementary Data SD4.tif
- Supplementary Data SD5.pdf
